# Supplementary material for: CXCL4/PF4 is a predictive biomarker of cardiac differentiation potential of human induced pluripotent stem cells
Source: Sci Rep. 2019 Mar 15;9:4638. doi: 10.1038/s41598-019-40915-w (PMC6420577; doi:10.1038/s41598-019-40915-w)
Supplement: Supplementary file 3 — Supplementary Dataset 1 [file 41598_2019_40915_MOESM3_ESM.xlsx]

## Sheet: Table(Final)
Supplementary Dataset 1. Overlap among three independent global gene analysis methods.
Red; Overlapped with mRNA array	Blue; Overlapped with mRNA array	Red; Overlapped with CAGE	Blue; Overlapped with CAGE	Blue; Overlapped with mRNA array	Blue; Overlapped with CAGE
Red; Overlapped with miRNA array	Blue; Overlapped with miRNA array		Blue; Overlapped with miRNA array	※miRNA target prediction was performed using Ingenuity software.
CAGE		mRNA array		miRNA array
Positive correlation (159 genes)	Negative correlation (707 genes)	Positive correlation (20 genes)	Negative correlation (11 genes)	Negative correlation (1924 genes)※
ABCA7	AADAT	AMMECR1	ACTN3	AACS	AAED1
ADAMTS14	ABCA1	API5	LOC284373	AADACL3	AASDHPPT
ADRA2A	ABCB6	BCOR	LOC441666	AARD	ABCA1
AGMAT	ABCD1	BRWD1	PLCB1	AARS	ABCB6
ANKRD24	ACADVL	CHCHD2	SYNPR	AATK	ABCC12
ARPC5	ACE2	CLEC4G	TMEM163	ABCD2	ABRAXAS2
ATAD3B	ACKR2	GLIPR1	TMEM64	ABHD15	AC008060.7
ATCAY	ACKR3	HELB	U2AF1L4	ABRA	AC0234691
ATP1A2	ACOX3	KDM6A	VWDE	AC0995524	ACADL
ATP1B2	ACTC1	LOC388796	ZNF229	ACAA1	ACBD7
BEX4	ADAM19	NKTR	ZNF354C	ACAT2	ACSL4
BTBD11	ADAMTS9	PF4		ACER2	ACSM5
C19orf48	ADD3	POMZP3		ACOD1	ADD3
C21orf59	ADGRF2	POMZP3 /// ZP3		ACOX1	ADGRE3
C2orf81	AFF1	PRUNE2		ACRV1	ADGRG1
C7orf50	AGL	RBMX		ACSL1	ADGRL4							\
CADPS2	AHNAK	RC3H1		ACTC1	ADORA2A
CCDC184	AIRE	SKIL		ACTN1	ADRA1A
CCSAP	AKAP12	SORBS2		ACTR6	AEBP2
CD300A	AKR1C1	SRSF11		ADAM19	AFAP1
CD74	ALDH1A3			ADAMTS5	AFAP1L1
CEND1	ALDH3A2			ADAMTS9	AFM
CENPV	AMOTL1			ADAMTSL1	AGAP3
CHCHD2	AMOTL2			ADAMTSL3	AGBL4
CNKSR2	ANGPT1			ADARB2	AHNAK
COL9A1	ANK2			ADCY3	AJAP1
CREB3L4	ANKRD1			ADGRB3	AK2
CRYAB	ANKRD6			ADGRF2	AK4
CTSH	ANKS1B			ADH4	AKAIN1
CTSZ	ANPEP			ADIPOR2	AKAP1
DDB2	APCDD1			ADM	AKAP2
DGKK	APEX1			ADO	AKIRIN2
DHRS3	APLNR			ADRB1	AKT3
DOCK2	APOA1			AFF1	ALPL
DOCK9	APOB			AFF4	ALS2
EEF1A2	APOBEC3G			AFMID	AMMECR1L
EIF4E1B	APOC1			AIF1L	ANGPT1
EMC9	ARHGAP29			AKAP5	ANGPTL1
FBXO41	ARHGAP40			AKIRIN1	ANGPTL5
FHL1	ARL4D			ALAS2	ANKMY2
GABRA3	ARRB1			ALKAL2	ANKRD13A
GABRG1	ARSE			AMELY	ANKRD13C
GAREML	ASF1A			ANKIB1	ANKRD18B
GKAP1	ASPN			ANKRD1	AP1S1
GNAS	ATP12A			ANKRD12	AP1S2
GPC3	ATP2B1			ANKRD34A	AP1S3
GPM6B	ATXN1			ANKRD40	AP2A2
GPR108	B4GALT1			ANKRD44	AP2M1
GPR143	BACE1			ANKRD49	AP3M1
HCN1	BAG2			ANLN	APBB1IP
HDHD3	BCAR3			ANO3	APLP2
HEY2	BCAT1			ANO8	APOC3
HIP1	BDKRB2			ANP32E	APPBP2
HLA-DMA	BGN			AOAH	AQP1
HLA-DRA	BHLHE22			AP1AR	ARHGAP10
HMHA1	BMP2			APBB2	ARHGAP29
HPRT1	BMP5			APH1B	ARHGAP30
HRH3	BRWD3			APOB	ARHGEF37
HTR2C	BTG2			APOC2	ARHGEF6
IFITM2	C17orf96			APPL1	ARL15
JADE1	C1QTNF6			AQP8	ARL4C
JPH4	C5			ARAF	ARL8B
KANK1	C8orf31			ARAP2	ARMCX2
KATNAL2	C8orf4			ARF1	ARPC1B
KDM4C	C9orf64			ARF6	ARPP21
KIAA1143	CALD1			ARG1	ART4
LPAR3	CAMK2D			ARHGEF10	ARX
MAP2K5	CAMKMT			ARHGEF12	ASF1A
MAP3K15	CAMTA2			ARID4B	ASGR1
MAST1	CAP2			ARIH2OS	ASRGL1
MCM5	CAPN13			ARL13B	ASXL3
METTL12	CAPZB			ARL14EP	ATF2
MFGE8	CAT			ARL2BP	ATG4D
MIB2	CCDC141			ARMC1	ATL2
MID1IP1	CCDC167			ARMC2	ATP10B
MIR17HG	CCDC80			ARPC2	ATP13A4
MPZ	CCDC92			ARRDC4	ATP2B1
MSH2	CCKBR			ASB5	ATP2B2
MT1H	CCL2			ASB7	ATP2B4
MX2	CCT6P3			ASPH	ATP5E
MYL5	CD177			ASPN	ATP5G3
NPAS1	CD59			ASXL2	ATP6AP1L
NPDC1	CDA			ATG3	ATPAF1
NPPC	CDH13			ATOX1	ATXN3L
NPW	CDH2			ATP8B1	AUP1
NXPH2	CDH6			ATXN3	AURKB
OLFM2	CDKN2B			AURKA	AVPI1
P2RX5	CDKN2B-AS1			B3GALT2	AZGP1
PAFAH1B3	CDYL			BCAT2	AZIN1
PAK1	CELF2			BCL11B	B3GALNT2
PAK3	CENPT			BCL2L11	B3GAT1
PCSK5	CER1			BMPR2	B3GNT5
PDXDC1	CES1P1			BSN	B3GNT7
PF4	CFLAR			BTLA	B4GALNT2
PIM2	CHN1			C11orf24	BAZ2B
PIWIL2	CHODL			C11orf44	BCL2
PMEL	CLDN11			C16orf87	BCL2L15
POU3F4	CLEC16A			C19orf12	BCL2L2
PPM1E	CLIP1			C20orf194	BCL7B
PPP2R4	CLIP4			C21orf91	BIN1
PRKAR2B	CLMP			C2CD4C	BIRC2
PTPRU	CLN8			C5orf24	BLOC1S5
PYGM	CLTB			C8orf33	BMP1
RAB11FIP4	CNDP2			C8orf37	BMPR1A
RAB34	CNN1			CABS1	BNIPL
RABGGTB	CNTNAP2			CACNA2D1	BOC
RASAL3	COL13A1			CAMK2A	BOD1L2
RASGRP2	COL1A1			CASD1	BPGM
RASL11A	COL1A2			CASK	BPIFC
RILPL2	COL2A1			CASP16P	BPY2 (includes others)
RIPK1	COL3A1			CBLN4	BTBD16
RMI2	COL4A1			CCDC113	BTG3
RTN1	COL4A2			CCDC179	C10orf113
S1PR5	COL5A2			CCDC186	C11orf45
SALL2	COL6A3			CCDC85C	C11orf87
SCG5	COL9A3			CCL13	C12orf65
SCHIP1	COLEC12			CCNC	C14orf132
SCN8A	COMT			CCNE2	C14orf2
SGSM1	COPA			CCNJL	C16orf72
SH2D3C	COPB1			CCR9	C17orf64
SHROOM2	CPEB4			CD177	C1orf143
SIPA1	CPSF4			CD69	C1orf185
SIX5	CRB3			CDC27	C1orf43
SLC18A2	CSMD3			CDC42	C1QL3
SLC1A6	CSRP1			CDC42EP2	C1QTNF7
SLC7A1	CST1			CDH10	C21orf33/LOC102724023
SLC7A2	CST3			CDK5R1	C22orf15
SNAI3	CTSF			CDKL4	C2orf48
SNHG17	CXCR4			CDKN1A	C2orf49
SRRM3	CYP26A1			CDKN1C	C2orf66
SRSF5	CYP27A1			CDKN3	C2orf76
SSBP3	DAB2			CEP41	C3orf22
STAG2	DACT2			CES5A	C3orf38
STXBP6	DCN			CETN1	C3orf58
STYXL1	DDIT3			CHCHD10	C4orf17
SUSD4	DDIT4L			CHMP7	C4orf46
SYCP2L	DDR2			CHRM5	C5orf52
SYT11	DDX3Y			CHST1	C8orf34-AS1
SYT6	DEFA6			CHST7	C8orf86
TAC3	DGCR6			CIC	C9orf153
TCEAL5	DIO2			CLDN11	C9orf47
TCEAL7	DKK1			CNEP1R1	C9orf72
TCERG1L	DLC1			CNIH1	C9orf85
TCFL5	DMKN			CNNM4	CA11
TDRD1	DMTN			COG3	CA12
TFEB	DNAJC15			COL19A1	CA14
TMEM59L	DNMT3L			COL1A2	CACNG2
TRIM2	DOCK8			COL27A1	CAMK1
TUFM	DPEP1			COX20	CAMK2D
UBA1	DPP4			CPEB4	CARTPT
UBE2L6	DSP			CPTP	CASP3
UBP1	DUSP10			CREB1	CATSPER2
VAMP2	DUSP18			CXCL5	CATSPERE
VAMP4	DUSP4			CXXC4	CAV2
ZDHHC22	DUSP5			DAB2IP	CBFA2T3
ZDHHC9	DUSP6			DACT1	CBFB
ZNF714	DUT			DCAF6	CBLL1
ZNF718	DYNC1I1			DDHD2	CBX1
ZNF860	EBF1			DENND4B	CCDC103
	ECM1			DKK3	CCDC144A
	EEPD1			DMP1	CCDC158
	EGFLAM			DMRT1	CCDC36
	EIF1AY			DMRT2	CCDC40
	ELL2			DMRTC1/DMRTC1B	CCDC6
	ELMSAN1			DNAJB12	CCDC73
	ELOVL2			DNAJB9	CCDC89
	EMB			DNAJC27	CCER1
	EMC9			DOCK5	CCND2
	EMP1			DOK5	CCNH
	ENC1			DPP10	CCNI2
	EOMES			DRGX	CCNT2
	EPB41L3			DSCAML1	CCNY
	EPHA2			DSTYK	CCP110
	EPHA3			DTX2	CCRL2
	EPHA4			DUS2	CCT5
	EPHA7			EBAG9	CCT8
	EPHB3			EFR3A	CD163
	EPS8L2			EID2B	CD164
	EPSTI1			EN2	CD200
	ETS1			ENPP6	CD226
	ETV5			ERMP1	CD28
	F13A1			ESCO1	CD300LF
	F3			ESRP1	CD5
	FAM107B			EVI5	CD80
	FAM129A			EVX2	CD8B
	FAM13C			FAAH2	CDADC1
	FAM159B			FAM110B	CDC14A
	FAM167A			FAM126B	CDC25B
	FAM169A			FAM133B	CDCA7L
	FAM184A			FAM135A	CDCA8
	FAM198B			FAM174A	CDH11
	FAM43A			FAM19A1	CDH20
	FAM46A			FAM20C	CDH4
	FAM49B			FAM24A	CDH8
	FAM65B			FAM84A	CDK12
	FAM83H			FAR1	CDK14
	FAM84B			FASLG	CDK2AP1
	FAM89A			FBXO15	CDK6
	FARP1			FBXW7	CDO1
	FBN2			FCRL2	CEACAM6
	FGF10			FGL1	CEBPZOS
	FGF13			FHL3	CENPL
	FGF17			FMN2	CEP128
	FGF8			FNBP4	CEP19
	FLNA			FNDC3B	CEP83
	FLRT2			FNIP2	CEP85L
	FLRT3			FOSL2	CEP97
	FMNL3			FOXG1	CFAP97
	FMO5			FOXP2	CHCHD3
	FN1			FRY	CHCHD5
	FOXA2			FUT11	CHD5
	FOXB2			FXR1	CHFR
	FOXJ3			FZD10	CHMP3
	FOXK1			G3BP2	CHN2
	FOXP4			GAA	CHP1
	FOXQ1			GATA2	CHRDL1
	FRZB			GATA6	CHRM2
	FSHR			GCM1	CHST9
	FST			GDF11	CLEC18A/CLEC18C
	FSTL5			GEMIN2	CLEC5A
	FUT8			GFPT2	CLIC4
	FZD4			GIT2	CLIP4
	GAD1			GLRA1	CLMP
	GALNT10			GLYR1	CLPX
	GAS1			GNAQ	CLVS1
	GAS2L1			GNPDA1	CMA1
	GAS6			GNS	CMB9_22P131
	GATA3			GOLGA1	CMYA5
	GATA4			GOLGA3	CNDP1
	GATA6			GOLGA4	CNGB3
	GATM			GPR137C	CNTD1
	GCLM			GPR173	CNTF
	GDF15			GPR180	COL5A3
	GLIPR1			GRAMD2B	CORO1C
	GLIPR1L1			GRHL1	COX10
	GLIPR2			GRIA1	COX5A
	GLIS3			GRK5	CPNE8
	GNB4			GTF2A1	CREB5
	GPR37			GTSF1L	CRISP1
	GPR39			HAND1	CRISP3
	GPR87			HAND2	CROT
	GREM2			HAS3	CSAG1
	GRP			HCN2	CSF2RB
	GSC			HERPUD2	CSRNP2
	GSTM1			HES2	CST4
	GSTO1			HIPK3	CTAG1A/CTAG1B
	GSTT1			HMX3	CTAG2
	GUCA2A			HOXB8	CTD_2026K116
	H2AFY			HOXC12	CTDSPL
	H2AFY2			HOXC4	CTNNBIP1
	HAND1			HOXD1	CTSC
	HAND2			HPS6	CTXN2
	HAS2			IBTK	CXCL14
	HCFC2			IDH1	CXCL17
	HEG1			IDO1	CXCL9
	HES4			IDUA	CXCR4
	HGF			IFIT2	CYBB
	HHEX			IFITM1	CYBRD1
	HIPK2			IFT43	CYCS
	HIST1H2BM			IKZF4	CYP1B1
	HLA-B			IL36B	CYP27A1
	HMGA2			IMPA2	CYP2A6 (includes others)
	HMHA1			INAFM1	CYP4F11
	HMOX1			ING2	DAZL
	HNF1B			INSL5	DCBLD1
	HNF4A			IPO5	DCBLD2
	HOTAIRM1			IQGAP2	DCUN1D3
	HOXA11			IRS2	DDIT4
	HSPB8			ITGA5	DDX3Y
	HSPG2			ITGA6	DECR1
	IDH1			ITGA8	DEDD2
	IER5L			ITGAV	DEFB118
	IFI44L			ITGB3	DEGS1
	IFITM1			ITM2B	DENR
	IFITM3			ITPR1	DEUP1
	IFRD1			JOSD1	DHH
	IGF2			KAT2B	DHRS9
	IGFBP5			KBTBD8	DHX38
	IGFBP6			KCTD2	DKK2
	IHH			KIAA1109	DLG5
	IL17RD			KIF1BP	DLX6
	IL1R1			KIF5B	DMRTA2
	IL32			KLF2	DMTF1
	INADL			KLF4	DNA2
	INHBA			KLF6	DNAJB4
	IRAK1			KLHL14	DNAJB5
	ITGA5			KLHL15	DNAJC13
	ITGAV			KLHL3	DNAJC24
	ITLN2			KLHL31	DNAJC30
	IVNS1ABP			KLRC4	DNAJC5
	JUN			KLRF1	DNAJC7
	KAZALD1			KMT5B	DNASE1L3
	KCNE3			KRT71	DNER
	KCNE4			KRTAP5-11	DNM2
	KCNF1			LATS2	DPEP2
	KCNG1			LDLRAD4	DPF1
	KCNJ16			LIN54	DPPA5
	KCTD6			LINC00908	DPY30
	KDM5D			LINC01118	DPYSL3
	KEL			LINC01560	DR1
	KIAA0825			LMBR1L	DRAM1
	KIAA0895			LMO2	DRAP1
	KIAA1161			LOC102723838	DSC2
	KIAA1217			LOC102724428/SIK1	DSG3
	KIAA1462			LONRF3	DSN1
	KIF26B			LPP	DUSP14
	KIFC3			LRP1B	DUSP19
	KLF5			LRRC38	DUSP21
	KLF6			LRRC74A	DUSP22
	KLF7			LY6E	DUSP27
	KLF8			LYSMD4	DUSP4
	LAMA1			LYST	DUXA
	LAMA2			MAGEC2	DVL3
	LAMA4			MAP2K4	DYNC2H1
	LAMP3			MAPRE1	EAF1
	LEFTY2			MARK1	EBF1
	LGALS12			MATN2	EBF2
	LGR5			MCOLN2	EDEM1
	LHX1			ME1	EFCAB14
	LHX9			MEF2D	EFEMP2
	LIFR			MEIS3	EFNB1
	LIMK2			MIA3	EFNB3
	LINC00261			MMD	EGR1
	LINC00842			MMP10	EIF2AK3
	LINC00888			MOAP1	EIF3M
	LINC00963			MOB3A	EIF4G2
	LINC01060			MORC3	ELAVL3
	LIPG			MPP1	ELF5
	LIPH			MPP7	ELMOD1
	LIX1L			MRS2	ELOC
	LMCD1			MSR1	ELOVL5
	LMNA			MSRB2	ELOVL6
	LOC391322			MTA3	EME1
	LOC441666			MTDH	EMP1
	LOX			MTF1	EMP2
	LOXL4			MTMR9	ENTHD1
	LPAR6			MYCBP2	EOMES
	LPP			MYLK	EPCAM
	LRIG3			MYO1B	EPHA5
	LRP1			NAAA	EPHA7
	LRP8			NAT8	EPHB2
	LRRC3			NECAP1	EPHB6
	LRRN3			NEFH	EPM2AIP1
	LRRTM3			NEFM	ERF
	LUM			NEMP1	ERMN
	LY6K			NETO1	ERN1
	LYST			NEURL1B	ERV3-1
	LZTS1			NFIX	ESCO2
	MAFG			NFYC	ESRRG
	MAGED1			NICN1	ETS1
	MAMDC2			NIPAL1	ETV3
	MAML3			NKX2-3	EVA1C
	MAN1A1			NKX2-4	EVC2
	MATN3			NOB1	EXOC4
	MBNL2			NPHP3	EXOSC9
	MCC			NPNT	EZR
	MCF2L2			NPTN	FAM120AOS
	MDM2			NR4A3	FAM151B
	ME1			NRF1	FAM155B
	MEIS1			NSMAF	FAM160A2
	MEIS3			NUP43	FAM168B
	MEIS3P2			OAZ3	FAM169A
	MEOX2			ODAPH	FAM177A1
	MFAP3L			OR51E1	FAM200A
	MFAP4			OSBPL2	FAM208A
	MGST2			OSBPL5	FAM221B
	MIR199A2			OSER1	FAM222B
	MIR22HG			OTUD3	FAM46A
	MIXL1			P2RY13	FAM71F1
	MKX			P3H3	FAM76B
	MLLT6			PAFAH1B1	FAM86B1
	MME			PALLD	FAM86B2/FAM86KP
	MMP14			PAPD7	FANCB
	MMP2			PAPOLB	FBN2
	MNX1			PAX3	FBXO28
	MPP6			PAX9	FGF17
	MSN			PAXIP1	FGF18
	MSRB3			PBLD	FGF20
	MSX2			PCDH20	FHL5
	MTA2			PCGF1	FJX1
	MXRA5			PCGF3	FKBP14
	MYADM			PCGF6	FLRT2
	MYL4			PCOLCE2	FMO5
	MYL6B			PDE10A	FMR1
	MYL9			PDHB	FNBP1
	MYO1C			PDXDC1	FNDC9
	MYOF			PDZD2	FNIP1
	MYOM2			PEAK1	FOS
	MYRF			PER2	FOXA1
	NANOGP1			PEX3	FOXC1
	NAV2			PGAM4	FOXL2NB
	NBPF3			PHLPP2	FOXO1
	NCAM1			PHTF2	FPGT
	NDRG4			PIAS4	FRS2
	NEAT1			PIGA	FSBP
	NECAB1			PIK3R3	FSCB
	NEDD4L			PIKFYVE	FSHB
	NEFM			PKDCC	FSTL5
	NFIB			PLBD1	FTSJ3
	NFKBIA			PLEKHA1	FUNDC2
	NHSL1			PLEKHB2	FUT8
	NLGN4Y			PLEKHG3	FYB1
	NOG			PLGLB1/PLGLB2	FZD3
	NPNT			PMEPA1	GABARAPL2
	NPPB			PMM2	GABRA1
	NR2F2			PPA2	GABRA2
	NR4A3			PPIAL4G (includes others)	GALNT3
	NRG1			PPID	GALNT7
	NRIP1			PPP1R37	GAPT
	NRP1			PRAMEF1 (includes others)	GAS2
	NT5E			PRDM13	GAS8
	NTN1			PRDM15	GATAD1
	NTN4			PRDX5	GATS
	NTNG2			PRKAR1B	GBP5
	NTS			PRKCE	GCM2
	NUAK2			PRR9	GCNT2
	NUDT15			PRSS38	GCSAM
	NUDT4			PSG9	GDE1
	OAF			PSMA8	GDF10
	OLR1			PSMB6	GDF6
	OSGEP			PSMC6	GDF9
	OSMR			PSMD5	GDI2
	OTX2			PSME1	GDNF
	P3H2			PSPN	GDPD1
	PAG1			PTCHD3	GDPD2
	PALLD			PTEN	GFOD1
	PATZ1			PTF1A	GGT7
	PCDH10			PTGER4	GINS3
	PCDH11Y			PTPRG	GLIPR1L1
	PCDHA10			PTPRJ	GLRB
	PCDHB2			PTPRQ	GMNC
	PCDHGC3			PTPRR	GMPS
	PCGF1			PTX3	GNAI3
	PCMTD2			PWWP2A	GOLGA6L9 (includes others)
	PDE4D			RAB13	GOLGA8A/GOLGA8B
	PDE7A			RAB22A	GOLGA8J (includes others)
	PDE7B			RAB40B	GOT2
	PDGFC			RAD21	GP2
	PDGFRA			RAD51B	GPC3
	PDLIM3			RAET1E	GPD1L
	PDXDC2P			RAMP1	GPKOW
	PDZK1			RAP1B	GPM6A
	PERP			RASGRP2	GPN1
	PGPEP1			RASL10A	GPR17
	PHC2			RASSF4	GPR37
	PHLDB2			RB1CC1	GPR50
	PHPT1			RBBP5	GPR52
	PIAS3			RBFA	GPR6
	PIP5K1B			RBFOX2	GPR65
	PITX1			RBM20	GPR89A/GPR89B
	PITX2			RBMX2	GRAP2
	PKIB			RBP5	GREM1
	PLAGL1			RCAN3	GRIA4
	PLAUR			REEP1	GRPR
	PLCD1			RETSAT	GSTM2
	PLCE1			REV3L	GTF2E2
	PLCXD2			REXO1	GTF3C1
	PLCXD3			RFFL	GUCA1A
	PLEC			RFX1	GUCA1B
	PLXNA2			RGL1	GULP1
	PMEPA1			RGS16	GYPE
	PMP22			RGS17	H1F0
	POMC			RGS20	H2AFV
	PORCN			RGS3	H3F3A/H3F3B
	POSTN			RGS7BP	HAPLN1
	PPAPDC1A			RHBDL2	HARS2
	PPFIBP2			RHOBTB1	HAS2
	PPM1K			RHOBTB3	HASPIN
	PPP1R13L			RHOT1	HAUS8
	PPP1R16A			RHPN2	HAVCR1
	PPP1R18			RIC1	HCAR2
	PRDM1			RIMS2	HCAR3
	PRDM2			RNF103-CHMP3	HDAC8
	PRICKLE1			RNF141	HDHD2
	PRKCDBP			RNF150	HDX
	PRKD3			RNF166	HELLS
	PRKY			RNF170	HGSNAT
	PRRX1			RNF20	HHAT
	PRSS23			RNF217	HHEX
	PRSS35			RNF4	HINT2
	PSMD13			RP1_228P165	HIST1H2BH
	PSMD5-AS1			RP11_180C11	HIST1H3A
	PSMD9			RP11_219B45	HIST1H4I
	PSME4			RP11_563J23	HLA-DRB5
	PTGR1			RP11_58C221	HMCN2
	PTMS			RP11_674E164	HMG20A
	PTPN21			RP11_739B231	HMGA2
	PTPRM			RP11_770J15	HMGN4
	PVR			RP11_861L173	HMX1
	PWWP2B			RP3_431P235	HNF4G
	QPCT			RP5_856G12	HOXA13
	RAB17			RPE65	HOXB2
	RAB5A			RPL15	HOXB7
	RAI1			RPL7L1	HOXC8
	RALBP1			RPS6KA4	HOXD10
	RANBP9			RRAGC	HOXD4
	RARB			RRBP1	HRNR
	RASGEF1B			RRN3	HS6ST3
	RBFOX2			RSPO3	HSD17B2
	RBM20			RSPO4	HSFY1/HSFY2
	RBM24			RSRC1	HSPH1
	RBP1			RSU1	HTN1
	RCOR3			RTKN	HTR5A-AS1
	RDX			RTKN2	HTR7
	RGCC			RTN4RL1	HYAL4
	RGMB			RUNX2	IDE
	RGS4			RWDD4	IFI44
	RHBDF1			RXRB	IGF1R
	RHOBTB3			S100A11	IGFBP5
	RHOU			S100A12	IL11
	RIPK4			S100A2	IL12RB2
	RIPPLY3			SAE1	IL1B
	RNASE1			SAGE1	IL23A
	RNF11			SAMD1	IL6ST
	RNF168			SAMD12	IL7R
	RNF19A			SAMD13	IMMP2L
	ROR2			SAMD5	INTS2
	RP9P			SAR1B	IPCEF1
	RPL8			SASS6	IPO7
	RPRM			SCAMP1	IPO8
	RPS10			SCARB2	IPP
	RPS4Y1			SCD	IQCJ-SCHIP1
	RREB1			SCG5	ISM1
	RSPO3			SCIMP	ISX
	RUNX1			SCN2A	ITGB4
	RWDD2B			SCN8A	JAK2
	S100A11			SCRG1	JARID2
	S100A13			SCRT2	JDP2
	S100A16			SCYL3	JPH3
	S1PR3			SDC4	JRKL
	SAMD3			SDCBP	JUN
	SAMD5			SDHAF1	JUN/JUNB/JUND
	SCD5			SDHD	KBTBD2
	SEMA3C			SDR16C5	KCNA3
	SEMA3E			SEC11C	KCNA5
	SEMA5A			SEC14L6	KCNK9
	SEMA6D			SEC31B	KCTD1
	SEPT9			SEC61A2	KHDRBS3
	SERHL2			SEC61B	KIAA1024L
	SERPINB6			SELE	KIF13A
	SERPINB9			SELENOF	KIT
	SERPINE2			SELENOT	KITLG
	SERTAD3			SELL	KLF11
	SETD7			SEMA3A	KLF12
	SFN			SEMA3G	KLHL23/PHOSPHO2-KLHL23
	SFTA1P			SEMG2	KLHL28
	SGMS1			SEPHS2	KLLN
	SH3BGR			SERINC3	KMT5A
	SH3RF1			SERP1	KPNA4
	SHB			SERTAD3	KRBOX1
	SHH			SESN3	KRTAP19-2
	SHMT2			SETBP1	KRTAP4-5
	SHOX2			SETDB2	KXD1
	SIL1			SF3B1	LAMP1
	SLC1A1			SFXN2	LANCL1
	SLC2A3			SGIP1	LAPTM4B
	SLC2A4RG			SGK2	LAX1
	SLC35A3			SGMS2	LCA5L
	SLC38A7			SGPP1	LCOR
	SLC39A8			SH3BGRL2	LDHB
	SLC3A2			SH3PXD2A	LEPROT
	SLC40A1			SHF	LIN9
	SLC46A3			SIK3	LINC01558
	SLC7A11			SIRPA	LINC01619
	SLC7A7			SIRT1	LINC02272
	SLC9A9			SIX1	LMO4
	SLCO2A1			SKI	LMOD3
	SLITRK2			SKOR1	LNPK
	SMARCD3			SLA2	LOC100129940
	SMPD1			SLC10A7	LOC100131496
	SNAI2			SLC12A5	LOC100287704/LOC100287834
	SNRPN			SLC14A1	LOC100996763/NOTCH2NL
	SNX10			SLC16A6	LOC102723701
	SOCS2			SLC16A9	LOC171391
	SOCS2-AS1			SLC19A2	LOC389199
	SORBS3			SLC22A6	LOC401554
	SOX17			SLC24A3	LOC728485
	SP5			SLC24A5	LPAR4
	SPATS2L			SLC25A15	LPIN3
	SPON2			SLC25A16	LRCH2
	SPRY2			SLC25A24	LRFN5
	SPTLC3			SLC25A32	LRIT2
	SRGAP1			SLC25A35	LRIT3
	ST3GAL1			SLC25A45	LRMDA
	ST6GALNAC2			SLC25A51	LRP12
	ST8SIA2			SLC25A53	LRR1
	ST8SIA4			SLC29A3	LRRC2
	STARD10			SLC2A14	LRRC4
	STC1			SLC2A3	LRRC57
	STON2			SLC31A1	LRRC8D
	STX16			SLC32A1	LRRN3
	SUB1			SLC35B3	LSM1
	SUCLA2			SLC37A3	LSM5
	SULF1			SLC38A11	LSMEM1
	SULF2			SLC38A7	LY6G6D
	SVIL			SLC39A11	LY6G6F
	SYTL1			SLC39A12	LY9
	T			SLC39A6	LYPLA1
	TBC1D2			SLC43A1	LYPLAL1
	TBC1D23			SLC44A2	LYRM2
	TBL1Y			SLC44A3	MAD2L1
	TBX2			SLC44A5	MAEA
	TBX3			SLC4A10	MAFG
	TCF4			SLC4A1AP	MAGEB4
	TCN2			SLC52A1	MAGEB5
	TCTA			SLC5A12	MAGEF1
	TDRD7			SLC5A7	MALL
	TENM3			SLC6A14	MAN1A2
	TENM4			SLC9A1	MANEAL
	TES			SLX4	MAP1LC3B
	TFF1			SMAD7	MAP1LC3B2
	TFF3			SMAP1	MAP9
	TFPI			SMC6	MAPRE2
	TGFB1			SMCO1	MARCH1
	TGFB2			SMCO4	MARCH10
	THBS4			SMIM10	MARCH3
	THNSL2			SMIM11A	MARCH7
	TIMP3			SMIM13	MAT2A
	TIPARP			SMIM15	MBNL1
	TJP2			SMIM30	MBNL3
	TLK1			SMIM5	MCAT
	TLL2			SMIM7	MCCD1
	TMC6			SMOC1	MCHR2
	TMC7			SMR3B	MCL1
	TMEM123			SNAI2	MCOLN1
	TMEM135			SNAP47	MCU
	TMEM144			SNAP91	MDM2
	TMEM150C			SNAPC1	MED29
	TMEM27			SNAPIN	MED4
	TMEM88			SNRPG	MEF2A
	TMEM8A			SNTG1	MEFV
	TNC			SNX10	MEGT1
	TNFRSF11B			SNX30	MEIS1
	TNFRSF19			SOCS6	MEIS2
	TNNC1			SORCS3	MFAP3L
	TNRC18			SOS1	MFSD11
	TP53INP1			SOSTDC1	MFSD6
	TP53INP2			SOWAHC	MGAT3
	TPK1			SOX11	MIA2
	TRIB2			SOX4	MICAL3
	TRIB3			SPARC	MICU3
	TRMT44			SPCS3	MINOS1-NBL1/NBL1
	TRPS1			SPDEF	MLLT3
	TSKU			SPHK2	MME
	TTC23			SPIN1	MMGT1
	TTC29			SPINK5	MMP3
	TTC3			SPINK7	MMP9
	TTTY15			SPRED1	MNT
	TXLNGY			SPRR2B	MOB1B
	UACA			SPRR2E	MOCS2
	UBASH3B			SPRTN	MORN4
	UBE2J1			SPRY3	MPI
	UNC93A			SPRYD4	MPZL1
	UPP1			SPRYD7	MPZL2
	USP2			SPSB2	MPZL3
	USP3			SPTBN1	MRFAP1L1
	UTS2			SPZ1	MRPL19
	UTY			SREK1IP1	MRPL42
	VAMP8			SRP19	MRPL57
	VANGL1			SRPRA	MRPS17
	VIL1			SRR	MRPS34
	VIM			SRRD	MS4A6A
	WARS			SSBP3	MTMR6
	WDPCP			SSFA2	MTMR7
	WIPF1			SSR3	MUC4
	WLS			SSRP1	MUM1L1
	WNK1			ST3GAL3	MUT
	WNT3			ST6GAL2	MYCBP
	WWTR1			ST6GALNAC3	MYCT1
	YAF2			ST7	MYF6
	YPEL2			STAC2	MYH15
	ZBTB20			STEAP4	MYO10
	ZCCHC24			STK16	NAA40
	ZEB1			STON2	NANOGNB
	ZEB2			STRN4	NAPG
	ZFHX4			STX12	NARS
	ZFP57			STX5	NBEA
	ZFY			STYK1	NBR1
	ZIC1			SUCNR1	NCKAP1L
	ZIC2			SUDS3	NCOA7
	ZMIZ1			SUN1	NDP
	ZNF229			SVIP	NDRG2
	ZNF354C			SYCE2	NDRG3
	ZNF440			SYN3	NDRG4
	ZNF441			SYNJ1	NDUFB5
	ZNF454			SYNJ2BP	NEBL
	ZNF502			SYPL1	NECTIN3
	ZNF503			SYT1	NEMP2
	ZNF516			SYT4	NEU1
	ZNF528			SYT6	NEUROG1
	ZNF560			SZRD1	NEUROG2
	ZNF568			TACC2	NEXMIF
	ZNF578			TAF1	NFATC1
	ZNF589			TAF5	NFE2L3
	ZNF600			TAGAP	NFIC
	ZNF608			TAL1	NFKBIL1
	ZNF611			TANGO2	NKAPD1
	ZNF655			TAS2R5	NME7
	ZNF69			TBC1D8	NOP10
	ZNF703			TBPL2	NOVA1
	ZNF737			TBX20	NPPA
	ZNF808			TBX3	NR3C2
	ZNF826P			TCAIM	NR4A2
	ZNF83			TCF12	NR5A2
	ZNF850			TCF21	NRBF2
	ZNF880			TCF24	NSD3
	ZNF90			TCF7L2	NSG1
				TCFL5	NSMCE3
				TCHH	NSMF
				TCL1A	NUAK1
				TCP10/TCP10L2	NUBP2
				TCP11L1	NUDT13
				TDRD1	NXPE3
				TEAD1	NXPH4
				TEAD4	OCLM
				TECPR2	OCM
				TEDDM1	OCM2
				TEF	OPALIN
				TEKT4	OPRK1
				TENM1	OR2B6
				TESK1	OR52E8
				TEX46	OSCAR
				TFAM	OSR2
				TGFB1I1	P2RX1
				TGFB3	P2RY12
				TGFBR2	PAK5
				TGIF2LX	PALM2-AKAP2
				TGIF2LY	PANK1
				THPO	PAOX
				TIE1	PAPD4
				TIGD3	PAPPA-AS1
				TLX2	PAQR7
				TM4SF1	PARVG
				TM4SF20	PATE4
				TMBIM1	PBRM1
				TMCC1	PBXIP1
				TMCC3	PCDH10
				TMCO4	PCDH11Y
				TMED5	PCDHB14
				TMEFF2	PCMTD1
				TMEM100	PDCD6
				TMEM106C	PDE3A
				TMEM127	PDE4A
				TMEM143	PDE4D
				TMEM156	PDHX
				TMEM170A	PEX1
				TMEM174	PEX19
				TMEM178B	PFDN6
				TMEM200B	PFN2
				TMEM213	PGBD1
				TMEM214	PGGT1B
				TMEM218	PGM2L1
				TMEM229A	PHF24
				TMEM236	PHF6
				TMEM237	PHKA1
				TMEM239	PHOX2B
				TMEM240	PID1
				TMEM242	PIEZO1
				TMEM255A	PIK3CB
				TMEM266	PIN4
				TMEM267	PITHD1
				TMEM64	PITPNA
				TMEM74	PITX2
				TMEM87A	PJA1
				TMEM87B	PLA2G12B
				TMEM88	PLA2G2C
				TMEM95	PLA2G2E
				TMEM97	PLAG1
				TMOD3	PLCXD3
				TMPRSS11B	PLD6
				TMPRSS4	PLEKHG7
				TMSB15A	PLEKHS1
				TNFRSF11B	PMP22
				TNFSF15	POF1B
				TNRC6B	POLH
				TOB2	POLR2K
				TOMM70	POTEC
				TOX3	POU2F2
				TP63	POU3F2
				TPD52L3	PP7080
				TPH2	PPARGC1B
				TPM3	PPAT
				TPMT	PPCS
				TPRG1L	PPEF2
				TPRX1	PPIC
				TPT1	PPIL4
				TRAF3	PPM1K
				TRAPPC8	PPP1R1C
				TREML1	PPP1R3E
				TRH	PPP2CA
				TRHR	PPP3R1
				TRIB2	PQLC2L
				TRIM33	PRADC1
				TRIM38	PRAMEF12
				TRIM41	PRAMEF18/PRAMEF19
				TRIM48	PRAMEF22
				TRIM6	PRAMEF7/PRAMEF8
				TRIP13	PRDM1
				TRMT11	PRDM16
				TRMT12	PRDM8
				TRPM1	PRELID3B
				TRPS1	PRKAA1
				TSC1	PRKAB2
				TSHZ1	PRKAR2A
				TSPAN1	PRKD3
				TSPAN8	PRKRA
				TSSK3	PRKRIP1
				TSTD2	PROC
				TTC28	PROSER3
				TTC34	PRPF38A
				TTN	PRPF4B
				TTYH1	PRR11
				TULP4	PRR15L
				TWF1	PRR23B
				TXN	PRRG1
				TXNIP	PRRX1
				TXNRD1	PSPH
				UBASH3B	PTAR1
				UBE2E3	PTCD3
				UBE2J2	PTPRU
				UBE2Z	PURA
				UBXN4	RAB27A
				UCP1	RAB30
				UCP3	RABEPK
				UEVLD	RAD54B
				UFD1	RAP2C
				UFL1	RASGEF1B
				UFM1	RASGRF1
				UGT2B28	RBM48
				ULBP1	REM1
				UNG	REV1
				UPF3A	RFC1
				UQCC1	RFC3
				UQCR11	RFX7
				UROS	RGS13
				USP10	RHCE/RHD
				USP16	RLBP1
				USP27X	RNASE11
				USP28	RNF11
				USP45	RNF13
				UTS2	RNF152
				UVRAG	RNF2
				VASP	RP11_157K175
				VAT1L	RP2
				VAX2	RPL22L1
				VDAC3	RPS23
				VEZT	RTN4
				VGLL3	RUNX1
				VHL	SBK1
				VN1R1	SCAPER
				VPS35	SCGB2A2
				VPS36	SCHIP1
				VPS4B	SEPT11
				VPS54	SEPT4
				VSNL1	SERPIND1
				VSX1	SHC1
				VWA5B2	SHOX
				VWA8	SLC17A4
				WBP2	SLC25A29
				WDR82	SLC25A3
				WEE2	SLC25A48
				WIPI1	SLC4A7
				WNT16	SLC9A2
				WNT2	SLFN13
				WRNIP1	SMAD9
				WWP2	SMOX
				XKR9	SOCS2
				XPR1	SOCS5
				XYLT2	SOD1
				YARS	SPC24
				YIF1B	SPICE1
				YIPF4	SPOCK1
				YIPF7	SPOCK3
				YPEL4	SRSF4
				YPEL5	SSH2
				YTHDF2	SSX2IP
				YWHAZ	STAMBP
				YY1	STX16
				ZAP70	SYT14
				ZBED8	TAC3
				ZBTB2	TAF5L
				ZBTB22	TBX1
				ZBTB37	TCEANC
				ZBTB40	TCF4
				ZBTB7C	TCTE1
				ZBTB8OS	TEDC2
				ZC2HC1A	TEK
				ZC2HC1B	TET3
				ZC3HAV1	TFEC
				ZCCHC24	TGIF1
				ZCCHC9	TINF2
				ZDHHC14	TMED10
				ZDHHC5	TMED7
				ZEB2	TMEM123
				ZFC3H1	TMEM132D
				ZFP36L1	TMEM133
				ZFP69B	TMEM33
				ZFP91	TMEM51
				ZFPM2	TMEM69
				ZG16	TMF1
				ZGRF1	TMPO
				ZKSCAN2	TNFSF10
				ZKSCAN7	TNPO1
				ZNF124	TOP1
				ZNF131	TOP2A
				ZNF135	TOX
				ZNF140	TPD52
				ZNF17	TRIM24
				ZNF195	TRMT10C
				ZNF214	TROVE2
				ZNF224	TSPAN3
				ZNF256	TSPYL1
				ZNF264	TTC19
				ZNF274	UBE2D1
				ZNF281	UBE2F
				ZNF286A	UBE2NL
				ZNF286B	UBR1
				ZNF287	UGT2A3
				ZNF3	UHMK1
				ZNF322	USP6NL
				ZNF33B	VEGFD
				ZNF346	VTI1B
				ZNF37A	WASL
				ZNF382	WDR47
				ZNF396	WNK3
				ZNF41	WRAP73
				ZNF415	XCR1
				ZNF420	XG
				ZNF440	YAE1D1
				ZNF449	YPEL2
				ZNF48	YRDC
				ZNF492/ZNF98	YWHAG
				ZNF511	YWHAQ
				ZNF514	ZBTB34
				ZNF521	ZC3H12A
				ZNF544	ZEB1
				ZNF560	ZFAND3
				ZNF563	ZIK1
				ZNF578	ZMYM6
				ZNF629	ZMYND12
				ZNF638	ZNF107
				ZNF648	ZNF141
				ZNF654	ZNF177
				ZNF660	ZNF181
				ZNF664	ZNF260
				ZNF667	ZNF302
				ZNF70	ZNF430
				ZNF721	ZNF431
				ZNF747	ZNF451
				ZNF765	ZNF493
				ZNF772	ZNF518B
				ZNF788	ZNF559-ZNF177
				ZNF790	ZNF572
				ZNF791	ZNF577
				ZNF80	ZNF616
				ZNF804A	ZNF630
				ZNF805	ZNF658
				ZNF83	ZNF66
				ZNF837	ZNF678
				ZNF99	ZNF792
				ZNRF4	ZNF93
				ZSWIM3	ZRANB2
